# Supplementary material for: The role of LINC01419 in regulating the cell stemness in lung adenocarcinoma through recruiting EZH2 and regulating FBP1 expression
Source: Biol Direct. 2022 Sep 1;17:23. doi: 10.1186/s13062-022-00336-8 (PMC9438337; doi:10.1186/s13062-022-00336-8)
Supplement: Supplementary file 2 — Additional file 2: Table S1. List of primers used for ChIP-PCR in this study. [file 13062_2022_336_MOESM2_ESM.xlsx]

## Sheet: 引物
Supplementary Table 1 List of primers used for ChIP-PCR
Primer	Forward	Reverse	site
region3	5'-GGAGAATCGCTTGAACCTGG-3'	5'-AGCCTCCAGTTTGTTTGTTT-3'	300-350
region2	5'-AGGAGGCTGAGGCAGGAGAA-3'	5'-ATTCTCCTGCCTCAGCCTCCT-3'	40-77
region1	5'-GGATTCACCGTGGAGACCTGG-3'	5'-ACCACCACCTTCCTTCATTCA-3'	500-560
