# Supplementary material for: The role of LINC01419 in regulating the cell stemness in lung adenocarcinoma through recruiting EZH2 and regulating FBP1 expression
Source: Biol Direct. 2022 Sep 1;17:23. doi: 10.1186/s13062-022-00336-8 (PMC9438337; doi:10.1186/s13062-022-00336-8)
Supplement: Supplementary file 3 — Additional file 3: Table S2. List of primers used for qRT-PCR in this study. [file 13062_2022_336_MOESM3_ESM.xlsx]

## Sheet: 引物
Supplementary Table 2 List of primers used for qRT-PCR
Primer	Forward	Reverse
LINC01419	5′-TTTCTTGGCTCTCAGTGGCT-3'	5′-AACAGTCTCCCCTTTGTGATTT-3′
FBP1	5'-GCAGTCAAAGCCATCTCTTCGG-3'	5'-TAACCAGGTCGTTGGAGAGGAC-3'
GAPDH	5′-AGGTCGGTGTGAACGGATTTG-3'	5′-GGGGTCGTTGATGGCAACA-3'
